# Supplementary material for: PD_NGSAtlas: a reference database combining next-generation sequencing epigenomic and transcriptomic data for psychiatric disorders
Source: BMC Med Genomics. 2014 Dec 31;7:71. doi: 10.1186/s12920-014-0071-z (PMC4308070; doi:10.1186/s12920-014-0071-z)
Supplement: Additional file 2: Table S1. — The clinical characteristics of samples used in PD_NGSAtlas. [file 12920_2014_71_MOESM2_ESM.xls]

## Sheet: internal data
Sample	Diagnosis	Organ	Library	Age	Age_of_onset	Sex	Region	PMI	comorbid alcohol dependence	psych meds	Antidepressant meds	benzodiazepine meds	Neuroleptic	mood stabilizers	race	Other
SZ1	schizophrenia	Blood	MeDIP-Seq	19	unknown	Male	Peripheral Blood	-	unknown	unknown	unknown	unknown	unknown	unknown	unknown	monozygous twin with SZ2
SZ2	schizophrenia	Blood	MeDIP-Seq	19	17	Male	Peripheral Blood	-	unknown	unknown	unknown	unknown	unknown	unknown	unknown	monozygous twin with SZ1
SZ3	schizophrenia	Blood	MeDIP-Seq	32	unknown	Female	Peripheral Blood	-	unknown	unknown	unknown	unknown	unknown	unknown	unknown	monozygous twin with SZ4
SZ4	schizophrenia	Blood	MeDIP-Seq	32	18	Female	Peripheral Blood	-	unknown	unknown	unknown	unknown	unknown	unknown	unknown	monozygous twin with SZ3
SZ5	schizophrenia	Blood	MeDIP-seq & RNA-seq	unknown	unknown	Female	Peripheral Blood	-	unknown	unknown	unknown	unknown	unknown	unknown	unknown	-
SZ6	schizophrenia	Blood	MeDIP-seq & RNA-seq	unknown	unknown	Female	Peripheral Blood	-	unknown	unknown	unknown	unknown	unknown	unknown	unknown	-
SZ7	schizophrenia	Blood	RNA-seq	20	20	unknown	Peripheral Blood	-	unknown	unknown	unknown	unknown	unknown	unknown	unknown	-
BP1	Bipolar I Disorder	Blood	MeDIP-Seq	39	19	Female	Peripheral Blood	-	unknown	unknown	unknown	unknown	unknown	unknown	unknown	-
BP2	Bipolar I Disorder	Blood	MeDIP-Seq	55	7	Male	Peripheral Blood	-	unknown	unknown	unknown	unknown	unknown	unknown	unknown	-
BP3	Bipolar I Disorder	Blood	MeDIP-Seq	unknown	unknown	Male	Peripheral Blood	-	unknown	unknown	unknown	unknown	unknown	unknown	unknown	-
Normal1	Control	Blood	MeDIP-Seq	31	unknown	Female	Peripheral Blood	-	unknown	unknown	unknown	unknown	unknown	unknown	unknown	normal sample
Normal2	Control	Blood	RNA-Seq	unknown	unknown	Female	Peripheral Blood	-	unknown	unknown	unknown	unknown	unknown	unknown	unknown	normal sample
SZ8	schizophrenia	Brain	MeDIP-seq & RNA-seq	52	36	Male	BA9	36	1	0	0	0	0	0	h	SZ8 and SZ13 is same individual
SZ9	schizophrenia	Brain	MeDIP-seq & RNA-seq	58	25	Male	BA9	23	0	0	0	0	0	0	w	SZ9 and SZ14 is same individual
SZ10	schizophrenia	Brain	MeDIP-seq & RNA-seq	49	17	Female	BA9	29	0	1	1	1	1	0	w	SZ10 and SZ16 is same individual
SZ11	schizophrenia	Brain	MeDIP-seq & RNA-seq	54	35	Female	BA9	26	0	1	1	1	0	0	w	SZ11 and SZ17 is same individual
SZ12	schizophrenia	Brain	MeDIP-seq & RNA-seq	55	19	Male	BA9	36	0	1	0	0	1	0	h	SZ12 and SZ18 is same individual
SZ13	schizophrenia	Brain	MeDIP-seq & RNA-seq	52	36	Male	BA24	36	1	0	0	0	0	0	h	SZ13 and SZ8 is same individual
SZ14	schizophrenia	Brain	MeDIP-seq & RNA-seq	58	25	Male	BA24	23	0	0	0	0	0	0	w	SZ14 and SZ9 is same individual
SZ15	schizophrenia	Brain	MeDIP-seq & RNA-seq	62	22	Male	BA24	32	1	1	1	0	1	0	w	-
SZ16	schizophrenia	Brain	MeDIP-seq & RNA-seq	49	17	Female	BA24	29	0	1	1	1	1	0	w	SZ16 and SZ10 is same individual
SZ17	schizophrenia	Brain	MeDIP-seq & RNA-seq	54	35	Female	BA24	26	0	1	1	1	0	0	w	SZ17 and SZ11 is same individual
SZ18	schizophrenia	Brain	MeDIP-seq & RNA-seq	55	19	Male	BA24	36	0	1	0	0	1	0	h	SZ18 and SZ12 is same individual
BP4	Bipolar Disorder	Brain	MeDIP-seq & RNA-seq	57	unknown	Female	BA9	13	0	0	0	0	0	0	h	BP4 and BP10 is same individual
BP5	Bipolar Disorder	Brain	MeDIP-seq & RNA-seq	41	31	Male	BA9	29	1	1	1	0	0	0	h	BP5 and BP11 is same individual
BP6	Bipolar Disorder	Brain	MeDIP-seq & RNA-seq	43	unknown	Male	BA9	33	0	0	0	0	0	0	w	BP6 and BP12 is same individual
BP7	Bipolar Disorder	Brain	MeDIP-seq & RNA-seq	53	27	Female	BA9	31	0	1	1	0	0	0	w	BP7 and BP13 is same individual
BP8	Bipolar Disorder	Brain	MeDIP-seq & RNA-seq	44	20	Male	BA9	32	1	1	1	1	0	1	w	BP8 and BP14 is same individual
BP9	Bipolar Disorder	Brain	MeDIP-seq & RNA-seq	43	13	Female	BA9	24	1	1	1	0	0	0	w	BP9 and BP15 is same individual
BP10	Bipolar Disorder	Brain	MeDIP-seq & RNA-seq	57	unknown	Female	BA24	13	0	0	0	0	0	0	h	BP10 and BP4 is same individual
BP11	Bipolar Disorder	Brain	MeDIP-seq & RNA-seq	41	31	Male	BA24	29	1	1	1	0	0	0	h	BP11 and BP5 is same individual
BP12	Bipolar Disorder	Brain	MeDIP-seq & RNA-seq	43	unknown	Male	BA24	33	0	0	0	0	0	0	w	BP12 and BP6 is same individual
BP13	Bipolar Disorder	Brain	MeDIP-seq & RNA-seq	53	27	Female	BA24	31	0	1	1	0	0	0	w	BP13 and BP7 is same individual
BP14	Bipolar Disorder	Brain	MeDIP-seq & RNA-seq	44	20	Male	BA24	32	1	1	1	1	0	1	w	BP14 and BP8 is same individual
BP15	Bipolar Disorder	Brain	MeDIP-seq & RNA-seq	43	13	Female	BA24	24	1	1	1	0	0	0	w	BP15 and BP9 is same individual
Normal3	Control	Brain	MeDIP-seq & RNA-seq	54	-	Male	BA9	25.5	0	0	0	0	0	0	w	Normal3 and Normal9 is same individual
Normal4	Control	Brain	MeDIP-seq & RNA-seq	20	-	Male	BA9	20	0	0	0	0	0	0	w	-
Normal5	Control	Brain	MeDIP-seq & RNA-seq	40	-	Male	BA9	28.8	0	0	0	0	0	0	h	Normal5 and Normal10 is same individual
Normal6	Control	Brain	MeDIP-seq & RNA-seq	67	-	Male	BA9	22.6	0	0	0	0	0	0	w	Normal6 and Normal11 is same individual
Normal7	Control	Brain	MeDIP-seq & RNA-seq	44	-	Male	BA9	18	0	0	0	0	0	0	w	Normal7 and Normal12 is same individual
Normal8	Control	Brain	MeDIP-seq & RNA-seq	54	-	Male	BA9	31	0	0	0	0	0	0	w	-
Normal9	Control	Brain	MeDIP-seq & RNA-seq	54	-	Male	BA24	25.5	0	0	0	0	0	0	w	Normal3 and Normal9 is same individual
Normal10	Control	Brain	MeDIP-seq & RNA-seq	40	-	Male	BA24	28.8	0	0	0	0	0	0	h	Normal10 and Normal5 is same individual
Normal11	Control	Brain	MeDIP-seq & RNA-seq	67	-	Male	BA24	22.6	0	0	0	0	0	0	w	Normal11 and Normal6 is same individual
Normal12	Control	Brain	MeDIP-seq & RNA-seq	44	-	Male	BA24	18	0	0	0	0	0	0	w	Normal12 and Normal7 is same individual

## Sheet: external data
Resource	Sample	Diagnosis	Organ	Library	Age	Sex	Region	Other
GSE53239 (All:21; BP:10; Normal 11)	HGB_1	BP	Brain	RNA-seq	46	Male	BA46	smoker
	HGB_2	BP	Brain	RNA-seq	48	Male	BA46	nonsmoker
	HGB_3	BP	Brain	RNA-seq	73	Male	BA46	unknown
	HGB_4	BP	Brain	RNA-seq	56	Female	BA46	nonsmoker
	HGB_11	BP	Brain	RNA-seq	48	Male	BA46	smoker
	HGB_12	BP	Brain	RNA-seq	19	Female	BA46	nonsmoker
	HGB_13	BP	Brain	RNA-seq	42	Female	BA46	unknown
	HGB_14	BP	Brain	RNA-seq	29	Female	BA46	nonsmoker
	HGB_15	BP	Brain	RNA-seq	63	Male	BA46	unknown
	HGB_16	BP	Brain	RNA-seq	63	Male	BA46	nonsmoker
	HGB_6	control	Brain	RNA-seq	45	Male	BA46	nonsmoker
	HGB_7	control	Brain	RNA-seq	57	Male	BA46	nonsmoker
	HGB_8	control	Brain	RNA-seq	63	Male	BA46	unknown
	HGB_9	control	Brain	RNA-seq	39	Female	BA46	unknown
	HGB_10	control	Brain	RNA-seq	56	Female	BA46	nonsmoker
	HGB_17	control	Brain	RNA-seq	46	Male	BA46	unknown
	HGB_18	control	Brain	RNA-seq	63	Male	BA46	unknown
	HGB_19	control	Brain	RNA-seq	57	Male	BA46	unknown
	HGB_20	control	Brain	RNA-seq	27	Female	BA46	nonsmoker
	HGB_21	control	Brain	RNA-seq	41	Female	BA46	nonsmoker
	HGB_22	control	Brain	RNA-seq	19	Female	BA46	nonsmoker
GSE16368 (All: 13; MeDIP-seq:7; RNA-seq: 6)	GSM669610	Normal	Brain	MeDIP-seq	missing data	missing data	Neurospheres, Cortex Derived
	GSM669611	Normal	Brain	MeDIP-seq	missing data	missing data	Neurospheres, Ganglionic Eminence Derived
	GSM669612	Normal	Brain	MeDIP-seq	missing data	missing data	Neurospheres, Cortex Derived
	GSM669613	Normal	Brain	MeDIP-seq	missing data	missing data	Neurospheres, Ganglionic Eminence Derived
	GSM669614	Normal	Brain	MeDIP-seq	missing data	missing data	Brain
	GSM669615	Normal	Brain	MeDIP-seq	missing data	missing data	Brain
	GSM707023	Normal	Brain	MeDIP-seq	missing data	missing data	Brain-Germinal Matrix
	GSM751270	Normal	Brain	RNA-Seq	missing data	missing data	Neurosphere Cultured Cells, Cortex Derived
	GSM751271	Normal	Brain	RNA-Seq	missing data	missing data	Neurosphere Cultured Cells, Ganglionic Eminence Derived
	GSM751272	Normal	Brain	RNA-Seq	missing data	missing data	Neurosphere Cultured Cells, Cortex Derived
	GSM751273	Normal	Brain	RNA-Seq	missing data	missing data	Neurosphere Cultured Cells, Ganglionic Eminence Derived
	GSM751275	Normal	Brain	RNA-Seq	missing data	missing data	Brain, Germinal Matrix
	GSM751279	Normal	Brain	RNA-Seq	missing data	missing data	Neurosphere Cultured Cells, Cortex Derived
GSE42546 (All: 62;BP:16; Normal:29; SZ:17)	GSM1044803	BP	Brain	RNA-Seq	44	Female	hippocampus	B1
	GSM1044804	BP	Brain	RNA-Seq	61	Female	hippocampus	B2
	GSM1044805	BP	Brain	RNA-Seq	50	Male	hippocampus	B3
	GSM1044806	BP	Brain	RNA-Seq	50	Female	hippocampus	B4
	GSM1044807	BP	Brain	RNA-Seq	25	Female	hippocampus	B5
	GSM1044808	BP	Brain	RNA-Seq	48	Female	hippocampus	B6
	GSM1044809	BP	Brain	RNA-Seq	37	Female	hippocampus	B7
	GSM1044810	BP	Brain	RNA-Seq	54	Male	hippocampus	B8
	GSM1044811	BP	Brain	RNA-Seq	30	Male	hippocampus	B9
	GSM1044812	BP	Brain	RNA-Seq	30	Male	hippocampus	B10
	GSM1044813	BP	Brain	RNA-Seq	57	Male	hippocampus	B11
	GSM1044814	BP	Brain	RNA-Seq	34	Male	hippocampus	B12
	GSM1044815	BP	Brain	RNA-Seq	48	Male	hippocampus	B13
	GSM1044816	BP	Brain	RNA-Seq	31	Male	hippocampus	B14
	GSM1044817	BP	Brain	RNA-Seq	30	Male	hippocampus	B15
	GSM1044818	BP	Brain	RNA-Seq	50	Female	hippocampus	B16
	GSM1044819	Normal	Brain	RNA-Seq	56	Male	hippocampus	C1
	GSM1044820	Normal	Brain	RNA-Seq	90	Female	hippocampus	C2
	GSM1044821	Normal	Brain	RNA-Seq	91	Female	hippocampus	C3
	GSM1044822	Normal	Brain	RNA-Seq	52	Male	hippocampus	C4
	GSM1044823	Normal	Brain	RNA-Seq	82	Male	hippocampus	C5
	GSM1044824	Normal	Brain	RNA-Seq	52	Male	hippocampus	C6
	GSM1044825	Normal	Brain	RNA-Seq	53	Male	hippocampus	C7
	GSM1044826	Normal	Brain	RNA-Seq	44	Male	hippocampus	C8
	GSM1044827	Normal	Brain	RNA-Seq	35	Female	hippocampus	C9
	GSM1044828	Normal	Brain	RNA-Seq	41	Male	hippocampus	C10
	GSM1044829	Normal	Brain	RNA-Seq	42	Male	hippocampus	C11
	GSM1044830	Normal	Brain	RNA-Seq	35	Female	hippocampus	C12
	GSM1044831	Normal	Brain	RNA-Seq	68	Female	hippocampus	C13
	GSM1044832	Normal	Brain	RNA-Seq	58	Male	hippocampus	C14
	GSM1044833	Normal	Brain	RNA-Seq	29	Female	hippocampus	C15
	GSM1044834	Normal	Brain	RNA-Seq	57	Female	hippocampus	C16
	GSM1044835	Normal	Brain	RNA-Seq	52	Male	hippocampus	C17
	GSM1044836	Normal	Brain	RNA-Seq	44	Female	hippocampus	C18
	GSM1044837	Normal	Brain	RNA-Seq	59	Male	hippocampus	C19
	GSM1044838	Normal	Brain	RNA-Seq	52	Male	hippocampus	C20
	GSM1044839	Normal	Brain	RNA-Seq	90	Male	hippocampus	C21
	GSM1044840	Normal	Brain	RNA-Seq	95	Female	hippocampus	C22
	GSM1044841	Normal	Brain	RNA-Seq	78	Male	hippocampus	C23
	GSM1044842	Normal	Brain	RNA-Seq	91	Female	hippocampus	C24
	GSM1044843	Normal	Brain	RNA-Seq	79	Female	hippocampus	C25
	GSM1044844	Normal	Brain	RNA-Seq	92	Female	hippocampus	C26
	GSM1044845	Normal	Brain	RNA-Seq	86	Male	hippocampus	C27
	GSM1044846	Normal	Brain	RNA-Seq	81	Male	hippocampus	C28
	GSM1044847	Normal	Brain	RNA-Seq	85	Male	hippocampus	C29
	GSM1044865	SZ	Brain	RNA-Seq	62	Female	hippocampus	S1
	GSM1044866	SZ	Brain	RNA-Seq	72	Female	hippocampus	S2
	GSM1044867	SZ	Brain	RNA-Seq	30	Male	hippocampus	S3
	GSM1044868	SZ	Brain	RNA-Seq	44	Male	hippocampus	S4
	GSM1044869	SZ	Brain	RNA-Seq	44	Male	hippocampus	S5
	GSM1044870	SZ	Brain	RNA-Seq	56	Female	hippocampus	S6
	GSM1044871	SZ	Brain	RNA-Seq	35	Male	hippocampus	S7
	GSM1044872	SZ	Brain	RNA-Seq	30	Female	hippocampus	S8
	GSM1044873	SZ	Brain	RNA-Seq	49	Female	hippocampus	S9
	GSM1044874	SZ	Brain	RNA-Seq	52	Male	hippocampus	S10
	GSM1044875	SZ	Brain	RNA-Seq	62	Female	hippocampus	S11
	GSM1044876	SZ	Brain	RNA-Seq	60	Female	hippocampus	S12
	GSM1044877	SZ	Brain	RNA-Seq	60	Male	hippocampus	S13
	GSM1044878	SZ	Brain	RNA-Seq	32	Male	hippocampus	S14
	GSM1044879	SZ	Brain	RNA-Seq	31	Male	hippocampus	S15
	GSM1044880	SZ	Brain	RNA-Seq	58	Male	hippocampus	S16
	GSM1044881	SZ	Brain	RNA-Seq	25	Male	hippocampus	S17
GSE12297 (All:31; SZ: 14; Normal: 6)	GSM309168	SZ	Brain		62	Male	cerebellar cortices	SZ1CC
	GSM309169	SZ	Brain		38	Male	cerebellar cortices	SZ2CC
	GSM309170	SZ	Brain		45	Male	cerebellar cortices	SZ3CC
	GSM309180	SZ	Brain		53	Male	cerebellar cortices	SZ4CC
	GSM309181	SZ	Brain		69	Male	cerebellar cortices	SZ5CC
	GSM309182	SZ	Brain		46	Male	cerebellar cortices	SZ6CC
	GSM309184	SZ	Brain		59	Male	cerebellar cortices	SZ7CC
	GSM309186	SZ	Brain		31	Male	cerebellar cortices	SZ8CC
	GSM309187	SZ	Brain		38	Male	cerebellar cortices	SZ9CC
	GSM309188	SZ	Brain		37	Male	cerebellar cortices	SZ10CC
	GSM309189	SZ	Brain		33	Male	cerebellar cortices	SZ11CC
	GSM309190	SZ	Brain		49	Male	cerebellar cortices	SZ12CC
	GSM309191	SZ	Brain		42	Male	cerebellar cortices	SZ13CC
	GSM309192	SZ	Brain		32	Male	cerebellar cortices	SZ14CC
	GSM309193	Normal	Brain		48	Male	cerebellar cortices	N1CC
	GSM309194	Normal	Brain		50	Male	cerebellar cortices	N2CC
	GSM309195	Normal	Brain		33	Male	cerebellar cortices	N3CC
	GSM309196	Normal	Brain		43	Male	cerebellar cortices	N4CC
	GSM309197	Normal	Brain		47	Male	cerebellar cortices	N5CC
	GSM309198	Normal	Brain		27	Male	cerebellar cortices	N6CC

## Sheet: sample statistics
Resource	Data type	Organ	Diagnosis	Library	Sample size
PD_NGSAtlas (80)	Gene expression (37)	Blood (4)	SZ	RNA-seq	3
			Normal	RNA-seq	1
		Brain (33)	SZ	RNA-seq	11
			BP	RNA-seq	12
			Normal	RNA-seq	10
	DNA methylation (43)	Blood (10)	SZ	MeDIP-seq	6
			BP	MeDIP-seq	3
			Normal	MeDIP-seq	1
		Brain (33)	SZ	MeDIP-seq	11
			BP	MeDIP-seq	12
			Normal	MeDIP-seq	10
GSE53239 (21)	Gene expression (21)	Brain (21)	BP	RNA-seq	10
			Normal	RNA-seq	11
GSE16368 (13)	Gene expression (6)	Brain (6)	Normal	RNA-seq	6
	DNA methylation (7)	Brain (7)	Normal	MeDIP-seq	7
GSE42546 (62)	Gene expression (62)	Brain (62)	SZ	RNA-seq	17
			BP	RNA-seq	16
			Normal	RNA-seq	29
GSE12297 (20)	Gene expression (20)	Brain (20)	SZ	RNA-seq	14
			Normal	RNA-seq	6
					196
